# Supplementary material for: The Role of Immune Dysregulation Markers in Cardiovascular Risk of People Living with HIV: Association Among Intima Media Changes, CD4/CD8 Ratio, and CD4+ Cell Count Nadir
Source: Viruses. 2026 Mar 18;18(3):383. doi: 10.3390/v18030383 (PMC13030327; doi:10.3390/v18030383)
Supplement: Supplementary file 1 [file viruses-18-00383-s001.zip]

Archive with 1 entries (1 files):
- viruses-4191752-supplementary.pdf
